# Supplementary material for: Emergence of Hyper-Epidemic Clones of Enterobacterales Clinical Isolates Co-Producing KPC and Metallo-Beta-Lactamases during the COVID-19 Pandemic
Source: Pathogens. 2023 Mar 18;12(3):479. doi: 10.3390/pathogens12030479 (PMC10052147; doi:10.3390/pathogens12030479)
Supplement: Supplementary file 1 [file pathogens-12-00479-s001.zip]

Archive with 1 entries (1 files):
- pathogens-2271303-supplementary.xlsx
