# Supplementary material for: Emergence of Hyper-Epidemic Clones of Enterobacterales Clinical Isolates Co-Producing KPC and Metallo-Beta-Lactamases during the COVID-19 Pandemic
Source: Pathogens. 2023 Mar 18;12(3):479. doi: 10.3390/pathogens12030479 (PMC10052147; doi:10.3390/pathogens12030479)
Supplement: Supplementary file 1 [file pathogens-12-00479-s001.zip › pathogens-2271303-supplementary.xlsx]

## Sheet: Table S1
	Table S1. Primers used to amplify beta-lactamase genes.
	Primer name	Gene	Amplicon size	Reaction concentration	Sequence 5´--3´
	VIM-F	VIM	261 pb	200 nM	AGT GGT GAG TAT CCG ACA G
	VIM-R			200 nM	ATG AAA GTG CGT GGA GAC
	IMP-UF1	IMP	404 pb	480 nM	GGY GTT TWT GTT CAT ACW TCK TTY GA
	IMP-UR1			480 nM	GGY ARC CAA ACC ACT ASG TTA TCT
	NDM-F	NDM	512 pb	200 nM	AGC ACA CTT CCT ATC TCG AC
	NDM-R			200 nM	GGC GTA GTG CTC AGT GTC
	OXA48-F	OXA-48-like	763 pb (*)	200 nM	ATGCGTGTATTAGCCTTATCGG
	OXA48-R2			200 nM	TGAGCACTTCTTTTGTGATG
	KPC-F	KPC	916 pb	400 nM	AAC AAG GAA TAT CGT TGA TG
	KPC-R			400 nM	AGA TGA TTT TCA GAG CCT TA
	CTX-MU1	CTX-M-U	739 pb	600 nM	ATG TGC AGY ACC AGT AAR GT
	CTX-MU2			600 nM	TGG GTR AAR TAR GTS ACC AGA
	PER-2-PLUS	PER-2	593 pb	200 nM	GTAGTATCAGCCCAATCCCC
	PER-2-MINUS			200 nM	CCAATAAAGGCCGTCCATCA
	CITMF	CMY-2	462 pb	200 nM	TGGCCAGAACTGACAGGCAAA
	CITMR			200 nM	TTTCTCCTGAACGTGGCTGGC
	* 763 bp size corresponds to the product obtained for the blaOXA-163 gene. This gene has a 12 nucleotide deletion compared to blaOXA-48 within the amplified region.

## Sheet: Table S2
Table S2. Epidemiological and molecular data of the double producer isolates.
Specie	CC	ST	PFGE	CBP1	CBP2	Other	City	Sample	Sample date	Htal. Code	Age	Sex	KPC-environmet
Klebsiella pneumoniae n=77	CC307 n=38	5993*	A	KPC-2	NDM-1	CTXM	CABA	Tracheal aspirate	2020-07-20	H1	46	m	ISKpn8-ΔTn3-blaKPC-2-ISKpn6-like
		307	A	KPC	NDM	CTXM	CABA	Bone	2021-04-13	H3	63	m	ND
		307	A	KPC-2	NDM-5	CTXM	CABA	Bile	2020-08-17	H1	NA	m	ISKpn8-ΔTn3-blaKPC-2-ISKpn6-like
		307	A	KPC	IMP	CTXM	CABA	Catheter	2021-03-16	H7	22	f	ND
		307	A	KPC	NDM	CTXM	CABA	Urine	2020-10-28	H1	NA	m	ND
		307	A	KPC	NDM	CTXM	CABA	BAL	2020-08-18	H1	62	m	ND
		307	A	KPC	NDM	CTXM	CABA	Blood	2020-08-10	H1	NA	m	ND
		307	A	KPC	NDM	CTXM	CABA	Blood	2020-08-10	H1	50	m	ND
		307	A	KPC-2	NDM-5	CTXM	CABA	Blood	2021-04-22	H3	49	m	ISKpn8-ΔTn3-blaKPC-2-ISKpn6-like
		307	A	KPC-2	NDM-5	CTXM	PBA	Tracheal aspirate	2021-02-05	H17	57	m	ISKpn8-ΔTn3-blaKPC-2-ISKpn6-like
		307	A	KPC	NDM	CTXM	PBA	Screening	2020-11-04	H17	NA	f	ND
		307	A	KPC	NDM	CTXM	PBA	Screening	2020-11-22	H17	62	m	ND
		307	A	KPC	NDM	CTXM	PBA	Screening	2021-02-16	H17	NA	m	ND
		307	A	KPC	NDM	CTXM	PBA	Screening	2020-11-25	H17	64	m	ND
		307	A	KPC	NDM	CTXM	PBA	Screening	2021-03-03	H17	68	f	ND
		307	A	KPC	NDM	CTXM	PBA	Screening	2021-03-16	H17	53	f	ND
		307	A	KPC	NDM	CTXM	PBA	Screening	2021-04-13	H17	NA	f	ND
		307	A	KPC	NDM	CTXM	PBA	Blood	2021-02-13	H17	NA	m	ND
		307	A	KPC	NDM	CTXM	PBA	Blood	2021-03-23	H17	63	f	ND
		307	A	KPC	NDM	CTXM	PBA	Blood	2021-04-02	H17	23	m	ND
		307	A	KPC	NDM	CTXM	SANTA FE	Bone	2020-07-28	H23	22	m	ND
		307	A	KPC-2	NDM-1	CTXM	SANTA FE	BAL	2021-04-21	H23	NA	m	Tn4401
		307	AA	KPC-3	NDM-1	CMY	CABA	Screening	2020-11-17	H11	NA	f	Tn4401
		307	AC	KPC-2	NDM-5	CTXM	PBA	Screening	2021-05-01	H20	32	m	ISKpn8-ΔTn3-blaKPC-2-ISKpn6-like
		307	AD	KPC-2	NDM-5	CTXM	PBA	Blood	2021-05-24	H18	63	m	ISKpn8-ΔTn3-blaKPC-2-ISKpn6-like
		307	AG	KPC-2	NDM-5	CTXM	CABA	Screening	2021-04-30	H16	46	f	Tn4401
		307	AH	KPC-3	NDM-1	CMY	PBA	Blood	2021-06-11	H22	72	m	Tn4401
		307	C	KPC	NDM	CTXM	CABA	Tracheal aspirate	2020-08-14	H2	NA	m	ND
		307	C	KPC	NDM	CTXM	CABA	Tracheal aspirate	2020-08-14	H2	69	m	ND
		307	C	KPC-2	NDM-1	CTXM	CABA	Catheter	2020-09-10	H2	57	f	ISKpn8-ΔTn3-blaKPC-2-ISKpn6-like
		307	E	KPC-2	NDM-1	CTXM	CABA	Tracheal aspirate	2020-08-03	H2	61	m	ISKpn8-ΔTn3-blaKPC-2-ISKpn6-like
		307	F	KPC	NDM	CTXM	CABA	Tracheal aspirate	2020-10-22	H5	72	m	ND
		307	F	KPC-2	NDM-1	CTXM	CABA	Blood	2020-09-12	H5	46	m	Tn4401
		307	H	KPC-2	NDM-1	CTXM	CABA	ND	2020-09-18	H12	24	NA	ISKpn8-ΔTn3-blaKPC-2-ISKpn6-like
		307	P	KPC-2	IMP-8	CTXM	NEUQUEN	Urine	2020-08-25	H27	72	f	ISKpn8-ΔTn3–-ΔblaTEM-1-blaKPC-2-ISKpn6-like
		307	Q	KPC	NDM	CTXM	CABA	Blood	2021-02-22	H6	NA	m	ND
		307	Q	KPC-2	NDM-5	CTXM	CABA	Blood	2021-01-14	H6	51	m	Tn4401
		307	S	KPC-2	NDM-5	neg.	CABA	Blood	2021-02-06	H1	NA	m	Tn4401
	CC11 (n=29)	11	AI	KPC-2	NDM-5	CTXM	CABA	Urine	2021-06-03	H1	76	m	Tn4401
		11	AJ	KPC-2	NDM-5	CTXM	CORRIENTES	Blood	2021-06-22	H25	49	m	ISKpn8-ΔTn3-blaKPC-2-ISKpn6-like
		11	B	KPC	NDM	CTXM+CMY	CABA	Tracheal aspirate	2020-07-10	H2	55	m	ND
		11	B	KPC	NDM	neg.	CABA	BAL	2020-06-25	H2	NA	m	ND
		11	B	KPC-2	NDM-1	CTX-M-2 / CMY-6	CABA	Urine	2020-05-30	H2	NA	m	Tn4401
		11	B	KPC	NDM	CTXM	CABA	Urine	2020-09-12	H2	59	m	ND
		11	J	KPC-2	NDM-5	neg.	CABA	Screening	2020-09-15	H9	45	m	ISKpn8-ΔTn3-blaKPC-2-ISKpn6-like
		11	O	KPC-2	NDM-5	CTXM	CABA	Screening	2020-12-14	H1	NA	f	ISKpn8-ΔTn3-blaKPC-2-ISKpn6-like
		11	R	KPC-2	NDM-5	neg.	CABA	BAL	2021-01-07	H1	47	f	ISKpn8-ΔTn3-blaKPC-2-ISKpn6-like
		11	R	KPC	NDM	CTXM	CABA	Urine	2021-03-29	H1	62	m	ND
		11	R	KPC	NDM	CTXM	CABA	Urine	2021-04-03	H1	34	m	ND
		11	R	KPC	NDM	CTXM	CABA	Urine	2021-01-12	H1	NA	m	ND
		11	R	KPC	NDM	CTXM	CABA	Urine	2021-04-14	H1	NA	f	ND
		11	R	KPC	NDM	CTXM	CABA	Urine	2021-04-18	H1	67	m	ND
		11	R	KPC	NDM	CTXM	CABA	Skin & soft tissue	2021-04-18	H1	NA	m	ND
		11	R	KPC	NDM	CTXM	CABA	Screening	2021-03-08	H1	NA	m	ND
		11	R	KPC	NDM	CTXM	CABA	Screening	2021-04-13	H1	NA	m	ND
		11	T	KPC-2	NDM-1	neg.	CABA	Urine	2021-04-26	H1	NA	m	ISKpn8-ΔTn3-blaKPC-2-ISKpn6-like
		11	T	KPC	NDM	neg.	CABA	Urine	2021-05-15	H1	NA	f	ND
		11	U	KPC-2	NDM-5	CTXM	TUCUMAN	Urine	2020-09-10	H26	29	m	ISKpn8-ΔTn3-blaKPC-2-ISKpn6-like
		11	U	KPC	NDM	CTXM	CHACO	Skin & soft tissue	2021-03-10	H24	32	f	ND
		11	W	KPC-2	NDM-5	CTXM	CABA	Tracheal aspirate	2021-02-23	H13	72	m	Tn4401
		258	AB	KPC-2	NDM-5	CTXM	PBA	ND	2021-05-10	H19	30	m	Tn4401
		258	G	KPC-2	NDM-5	CTXM	CABA	Blood	2020-07-19	H4	26	m	Tn4401
		258	L	KPC-2	NDM-1	CTXM+CMY	CABA	Catheter	2020-08-14	H2	56	m	Tn4401
		258	M	KPC-2	NDM-1	neg.	CABA	Blood	2020-07-17	H10	78	m	Tn4401
		258	N	KPC-2	IMP-8	neg.	CABA	Abdominal fluid	2020-10-18	H7	29	m	Tn4401
		258	V	KPC-2	NDM-5	CTXM	CABA	Blood	2021-04-25	H8	42	m	Tn4401
		258	V	KPC	NDM	CTXM	CABA	Blood	2021-04-28	H8	72	m	ND
	CC45 (n=3)	45	D	KPC	NDM	CTXM	CABA	Urine	2020-08-05	H1	NA	m	ND
		45	D	KPC-2	NDM-1	CTXM	CABA	Screening	2020-08-01	H1	NA	NA	ISKpn8-ΔTn3-blaKPC-2-ISKpn6-like
		45	D	KPC	NDM	CTXM+CMY	CABA	Blood	2020-08-26	H1	NA	m	ND
	CC147	147	AE	KPC-2	NDM-5	OXA-163	PBA	Urine	2021-05-28	H18	61	m	ISKpn8-ΔTn3-blaKPC-2-ISKpn6-like
	ND	219	K	KPC-2	NDM-5	neg.	CABA	Urine	2020-06-10	H4	53	m	ISKpn8-ΔTn3-blaKPC-2-ISKpn6-like
	ND	225	AF	KPC-2	NDM-5	CTXM	PBA	Blood	2021-06-04	H21		m	ISKpn8-ΔTn3-blaKPC-2-ISKpn6-like
	ND	485	I	KPC-2	NDM-1	CTXM	CABA	Urine	2020-07-02	H2	63	m	ISKpn8-ΔTn3-blaKPC-2-ISKpn6-like
	ND	2217	X	KPC-2	NDM-1	CMY	CABA	Urine	2021-04-13	H14	3	m	ISKpn8-ΔTn3–-ΔblaTEM-1-blaKPC-2-ISKpn6-like
	ND	5994	Y	KPC-2	NDM-5	CTXM	CABA	Urine	2021-05-03	H15	86	m	Tn4401
	CC15	5995	Z	KPC-2	NDM-5	neg.	CABA	Abdominal fluid	2021-04-24	H9	53	f	ISKpn8-ΔTn3-blaKPC-2-ISKpn6-like
Citrobacter freundii n=2	NA	NA	1CF	KPC-2	NDM-1	neg.	CABA	Urine	2020-08-15	H13	84	m	ISKpn8-ΔTn3-blaKPC-2-ISKpn6-like
	NA	NA	2CF	KPC-2	NDM-1	neg.	ENTRE RIOS	Abdominal fluid	2021-05-13	H28	88	m	Tn4401
K. oxytoca n=2	NA	NA	1KO	KPC-2	IMP-8	neg.	CABA	Blood	2021-04-29	H1	NA	f	Tn4401
	NA	NA	2KO	KPC-2	NDM-5	CTXM	CABA	Blood	2021-05-04	H4	51	m	ISKpn8-ΔTn3-blaKPC-2-ISKpn6-like
Escherichia coli	CC399	4774	NC	KPC-2	NDM-1	CMY	CABA	Screening	2021-01-19	H14	3	m	ISKpn8-ΔTn3–-ΔblaTEM-1- blaKPC-2-ISKpn6-like
* Single locus variant of ST307
neg, PCR negative for other bla genes
NA, not applicable
ND, not determined
CABA, Ciudad A. de Buenos Aires
PBA, Buenos Aires Province
